# Supplementary material for: Exposure to OPFRs Is Associated with Obesity and Dysregulated Serum Lipid Profiles: Data from 2017–2018 NHANES
Source: Metabolites. 2024 Feb 13;14(2):124. doi: 10.3390/metabo14020124 (PMC10890692; doi:10.3390/metabo14020124)
Supplement: Supplementary file 1 [file metabolites-14-00124-s001.zip]

Archive with 2 entries (2 files):
- metabolites-2812729-Supplementary Figures.pdf
- metabolites-2812729-Supplementary Tables.pdf
